# Supplementary material for: Contrasting Local and Macroscopic Effects of Collagen Hydroxylation
Source: Int J Mol Sci. 2021 Aug 23;22(16):9068. doi: 10.3390/ijms22169068 (PMC8396666; doi:10.3390/ijms22169068)
Supplement: Supplementary file 1 [file ijms-22-09068-s001.zip]

Archive with 1 entries (1 files):
- ijms-1338612-supplementary.pdf
